# Supplementary material for: Nuclear RIPK3 and MLKL contribute to cytosolic necrosome formation and necroptosis
Source: Commun Biol. 2018 Jan 22;1:6. doi: 10.1038/s42003-017-0007-1 (PMC6123744; doi:10.1038/s42003-017-0007-1)
Supplement: Supplementary file 3 — Supplementary Data 1 [file 42003_2017_7_MOESM3_ESM.xls]

## Sheet: Sheet1
plasmid name	Identity code	plasmid manager number
pdcDNA3 -flag - NLS - hRIP3(FL) + stop	LMBP 10537	13201
pdest - EGFP - NLS - hRIP3(FL) + stop	LMBP 10538	13284
pCR3-EGFPC-GW - hMLKL(FL) - NLS - stop	LMBP 10546	13366
pDest-mCherry – hRIPK3FL	LMBP 10547	15737
pdest - EGFP - hRIP3(FL) + stop	LMBP 10544	13364
pENTR3C - hRIP3 - RHIM mutant (AAAA-459-462) + stop	LMBP 10542	13325
pENTR3C - NLS - hRIP3 - RHIM mutant (AAAA-459-462) + stop	LMBP 10540	13321
pENTR3C - hRIP3 - D160N + stop	LMBP 10543	13326
pENTR3C - NLS - hRIP3 - D160N + stop	LMBP 10541	13322
pdcDNA3 - strep - NLS - hRIP3K50A + stop	LMBP 10539	13296
pdest - EGFP hRIP3K50A + stop	LMBP 10545	13365
pCR3-EGFPC-GW - hMLKL(FL) - T357A S358A - stop	LMBP 10548	14288
pCR3-EGFPC-GW - hMLKL(FL) - T357E S358D - stop	LMBP 10549	14289
pCR3-EGFPC-GW - hMLKL(FL) - stop	LMBP 10550	13367
hRIP3 GFP RHIM mut	Addgene ID 41385
hRIP3 GFP D160N	Addgene ID 41386
